# Supplementary material for: Oxford Nanopore and Bionano Genomics technologies evaluation for plant structural variation detection
Source: BMC Genomics. 2022 Apr 21;23:317. doi: 10.1186/s12864-022-08499-4 (PMC9026655; doi:10.1186/s12864-022-08499-4)
Supplement: Supplementary file 1 — Additional file 1. [file 12864_2022_8499_MOESM1_ESM.xlsx]

## Sheet: TableS1_Col_ONT_metrics
Table S1. Metrics of the ONT run flowcells for A. thaliana Columbia (Evry.Col-0). All sizes are in base pairs.
Data	ONT run	Evry.Col-0_1	Evry.Col-0_2	Evry.Col-0_3	Evry.Col-0_4	ALL_COL
Rawdata	N50 size (number)	20 818 (33 876)	9 406 (169 955)	12 942 (123 696)	25 659 (3 964)	-
	N80 size (number)	9 417 (80 325)	4 101 (427 039)	5 996 (295 118)	10 005 (9 945)	-
	N90 size (number)	5 423 (110 818)	2 470 (594 221)	3 684 (402 357)	5 288 (14 395)	-
	Assembly size	2215468489	5384084502	5109100753	328285618	-
	Reads number	197171	1035063	696419	28212	-
	Min size	5	5	5	5	-
	Max size	144936	103254	88151	212597	-
	Average size	11 236.3	5 201.7	7 336.25	11 636.4	-
	Depth	X16.29	X39.88	X37.84	X2.43	-
Trimmed	N50 size (number)	20 024 (29 472)	9 933 (119 965)	13 396 (93 861)	17 668 (2 618)	12 751 (234 311)
	N80 size (number)	9 289 (68 805)	4 714 (289 971)	6 630 (217 468)	6 901 (6 675)	5 920 (569 981)
	N90 size (number)	5 469 (93 943)	3 070 (391 739)	4 344 (289 860)	3 952 (9 580)	3 771 (775 450)
	Assembly size	1824405976	3910166237	3930702125	152567636	9817841974
	Reads number	160814	592075	443003	16549	1212441
	Min size	1000	1000	1000	1000	1000
	Max size	93966	69770	77608	96667	96667
	Average size	11 344.8	6 604.17	8 872.86	9 219.15	8 097.58
	Depth	X14	X30.7	X30.8	X2.3	X75.5
Note: All sizes are in base pairs. ALL_COL is all Evry.Col-0 trimmed merged data.

## Sheet: TableS2_Ler_ONT_metrics
Table S2. Metrics of the ONT run flowcells for A. thaliana Landsberg erecta (Evry.Ler-1). All sizes are in base pairs.
Data	ONT run	Evry.Ler-1_1	Evry.Ler-1_2	Evry.Ler-1_3	Evry.Ler-1_4	ALL_LER
Rawdata	N50 size (number)	35 377 (18 286)	13 587 (116 600)	9 651 (21 718)	14 978 (5 771)	-
	N80 size (number)	17 110 (40 922)	5 739 (291 155)	4 200 (54 593)	4 169 (18 614)	-
	N90 size (number)	10 041 (55 188)	3 304 (409 638)	2 539 (76 001)	2 219 (29 647)	-
	Assembly size	1908605256	5224079139	707417086	334811600	-
	Reads number	103602	754161	131660	56993	-
	Min size	5	5	5	5	-
	Max size	244733	117931	70122	139557	-
	Average size	18 422.5	6 927.01	5 373.06	5 874.61	-
	Depth	X14.07	X38.70	X5.24	X2.48	-
Trimmed	N50 size (number)	33 176 (15 737)	14 463 (86 220)	9 027 (16 684)	10 195 (3 478)	16 561 (109 034)
	N80 size (number)	16 193 (34 841)	6 712 (206 254)	4 115 (41 178)	3 524 (10 435)	7 167 (276 399)
	N90 size (number)	9 649 (46 668)	4 198 (280 598)	2 643 (56 320)	2 095 (15 499)	4 319 (385 534)
	Assembly size	1509404189	3995540060	502836935	137914152	6145695336
	Reads number	84661	444991	85259	24937	639848
	Min size	1000	1000	1000	1000	1000
	Max size	168026	83598	60334	90299	168026
	Average size	17829	8 978.92	5 897.76	5 530.5	9 604.93
	Depth	X11.6	X31.4	X5.1	X2.35	X47.3
Note: All sizes are in base pairs. ALL_LER is all Evry.Ler-1 trimmed merged data.

## Sheet: TableS3_minimap2
Table S3. Number of the Col-0 TAIR10.1 and Ler references bases covered and uncovered by ONT reads.
Number of Col-0 TAIR10.1 reference bases	covered	uncovered	TOTAL
ALL_COL (%)	119 366 880 (99.7)	300 870 (0.3)	119667750
ALL_LER (%)	113 918 892 (95.2)	5 748 858 (4.8)	119667750
Number of Ler reference bases	covered	uncovered	TOTAL
ALL_COL (%)	110 459 649 (95.7)	4 907 424 (4.3)	115367073
ALL_LER (%)	114 066 140 (98.9)	1 300 933 (1.1)	115367073
Note: ONT reads are A. thaliana Evry.Col-0 and Evry.Ler-1 corrected, trimmed and merged ONT sequences (respectively ALL_COL and ALL_LER).

## Sheet: TableS4_Col_ONT_Assembly
Table S4. A. thaliana Evry.Col-0 Assembly Metrics for contigs only, obtained with SMARTdenovo, Canu and RA.
Assembler	SMARTdenovo	Canu	RA
Assembly size	117099189	119556525	108975650
Contigs number	79	166	220
Min size	10380	1080	15319
Max size	13991500	15026220	6356393
Average size	1482270	720220	495344
N50 size (number)	12 545 482 (5)	7 675 864 (6)	1 049 236 (24)
N80 size (number)	7 673 223 (8)	2 359 529 (13)	366 941 (75)
N90 size (number)	860 321 (14)	813 789 (22)	179 903 (118)
Number Of GC	42 265 135 (36.1%)	43 199 175 (36.1%)	39 234 675 (36.0%)
Note: All sizes are in base pairs. Assemblies are obtained with corrected, trimmed and merged Evry.Col-0 ONT sequences.

## Sheet: TableS5_Ler_ONT_Assembly
Table S5. A. thaliana Evry.Ler-1 Assembly Metrics for contigs only, obtained SMARTdenovo, Canu and RA.
Assembler	SMARTdenovo	Canu	RA
Assembly size	117093675	119650756	105928376
Contigs number	101	160	197
Min size	14993	1197	10056
Max size	13857256	21143663	5510785
Average size	1159340	747817	537707
N50 size (number)	10 734 839 (5)	9 414 438 (5)	1 233 836 (21)
N80 size (number)	2 672 951 (10)	4 351 504 (10)	396 632 (65)
N90 size (number)	635 998 (17)	666 926 (18)	214 599 (101)
Number Of GC	42 218 668 (36.1%)	43 246 765 (36.1%)	38 096 904 (35.9%)
Note: All sizes are in base pairs. Assemblies are obtained with corrected, trimmed and merged Evry.Ler-1 ONT sequences.

## Sheet: TableS6_raw_Bionano_Metrics
Table S6. Metrics of the Bionano run chips for A. thaliana Columbia (Evry.Col-0) and Landsberg erecta (Evry.Ler-1).
Ecotype	Evry.Col-0	Evry.Ler-1
Total DNA(>=20kbp)	577460200000	610944700000
N50 (>=20kbp)	153400	135000
Total DNA(>=150kbp)	296233200000	275762100000
N50 (>=150kbp)	233300	261700
Total DNA(>=150kbp&minSites>=9)	277167800000	273641100000
N50 (>=150kbp&minSites>=9)	238100	262500
Average label density(>=150kbp)	12.70/100	18.09/100
Note: All sizes are in base pairs. Results obtained with DLE-1 labeling.

## Sheet: TableS7_sampled_Bionano_Metrics
Table S7. Metrics of the sampled Bionano run chips for A. thaliana Columbia (Evry.Col-0) and Landsberg erecta (Evry.Ler-1).
Ecotypes	Evry.Col-0	Evry.Ler-1
Total DNA(>=20kbp)	90000400000	74988400000
N50 (>=20kbp)	259500	300000
Total DNA(>=150kbp)	90000400000	74988400000
N50 (>=150kbp)	259500	300000
Total DNA(>=150kbp&minSites>=9)	86108700000	74592800000
N50 (>=150kbp&minSites>=9)	262100	300400
Average label density(>=150kbp)	13.13/100	18.47/100
Note: All sizes are in base pairs. Results obtained with DLE-1 labeling.

## Sheet: TableS8_Col_Bionano_Assembly
Table S8. Assembly Metrics of A. thaliana Columbia (Evry.Col-0) sampled molecules.
Input Molecules	Col_DLE-1_subsampII	Col_DLE-1_subsampII	Col_DLE-1_subsampII
Reference	NO	Col-0	Ler
NB_map	18	17	17
SIZE_map (Mb)	133	126	126.5
N50 (Mb)	15.5	14.6	14.6
COV_assembly (X)	156	154	153
COV_reference (X)	_	166	66.9
COV_filtered_molecule (X)	601	663	688
Note: The options used were "Pre-assembly", "Non Haplotype" and "Without Extend and Split".

## Sheet: TableS9_Ler_Bionano_Assembly
Table S9. Assembly Metrics of A. thaliana Landsberg erecta (Evry.Ler-1) sampled molecules.
Input Molecules	Ler_DLE-1_subsampled_250000	Ler_DLE-1_subsampled_250000	Ler_DLE-1_subsampled_250000
Reference	NO	Col-0	Ler
NB_map	14	14	14
SIZE_map (Mb)	131	125.6	125.2
N50 (Mb)	15.4	14.7	14.7
COV_assembly (X)	295	293	295
COV_reference (X)	_	228	322
COV_filtered_molecule (X)	536	578	600
Note: The options used were "Pre-assembly", "Non Haplotype" and "Without Extend and Split".

## Sheet: TableS10_ONTColvsLer_Type
Table S10.Types of Evry.Col-0 ONT and Bionano SVs obtained against Ler reference genome.
SV Type	SEQ	BRK	JMP	TRA	INS/DEL/INV	TOTAL SV
ONT	69	7	4	na	2129	2209
Bionano	na	na	na	0	818	818
Note: NA: Not Available. SVs types are described in the Additional file 2: Figure S4.

[truncated: 15 more sheets: TableS11_ONTColvsLer_Size, TableS12_ONTColvsLer_Desc, TableS13_ONTColvsLer, TableS14_BionanoColvsLer, TableS15_ONTLervsCol_Type, TableS16_ONTLerVsCol_Size, TableS17_ONTLerVsCol, TableS18_BionanoLerVsCol, TableS19_CommonGeneList, TableS20_CommonGeneAnnot, TableS21_CommonGeneGO, TableS22_SpecificONTGeneList, TableS23_SpecONTGeneAnnot, TableS24_SpecONTGeneGO, TableS25_SVdescription]
